# Supplementary material for: An Overview of Altered Pathways Associated with Sensitivity to Platinum-Based Chemotherapy in Neuroendocrine Tumors: Strengths and Prospects
Source: Int J Mol Sci. 2024 Aug 6;25(16):8568. doi: 10.3390/ijms25168568 (PMC11354135; doi:10.3390/ijms25168568)
Supplement: Supplementary file 1 [file ijms-25-08568-s001.zip]

Archive with 1 entries (1 files):
- ijms-3060012-supplementary.pdf
